# Supplementary material for: Advancing long-term phytoplankton biodiversity assessment in the North Sea using an imaging approach
Source: Sci Data. 2025 Dec 16;12:1989. doi: 10.1038/s41597-025-06278-w (PMC12727804; doi:10.1038/s41597-025-06278-w)
Supplement: Supplementary file 1 — Supplementary table 1 [file 41597_2025_6278_MOESM1_ESM.xlsx]

## Sheet: flowcam_taxa
Label	AphiaID	Phylum	Class
(Pseudo-)pediastrum	160561	Chlorophyta	Chlorophyceae
Achnanthes	149191	Ochrophyta	Bacillariophyceae
Actinoptychus	148947	Ochrophyta	Bacillariophyceae
Actinoptychus senarius	148948	Ochrophyta	Bacillariophyceae
Actinoptychus splendens	148949	Ochrophyta	Bacillariophyceae
Akashiwo sanguinea	232546	Myzozoa	Dinophyceae
Amphorellopsis	425527	Ciliophora	Oligotrichea
Appendicularia	146421	Chordata	Appendicularia
Asterionella	148953	Ochrophyta	Bacillariophyceae
Asterolampraceae	162251	Ochrophyta	Bacillariophyceae
Asteroplanus karianus	251745	Ochrophyta	Bacillariophyceae
Aulacodiscus argus	149280	Ochrophyta	Bacillariophyceae
Auliscus	149281	Ochrophyta	Bacillariophyceae
Bacillaria paxillifer	149149	Ochrophyta	Bacillariophyceae
Bacillariophyceae	148899	Ochrophyta	Bacillariophyceae
Bacillariophyceae_type1_colony	148899	Ochrophyta	Bacillariophyceae
Bacteriastrum	149118	Ochrophyta	Bacillariophyceae
Bellerochea	149305	Ochrophyta	Bacillariophyceae
Bellerochea horologicales	447730	Ochrophyta	Bacillariophyceae
Biddulphia alternans	149655	Ochrophyta	Bacillariophyceae
Biddulphianae	591192	Ochrophyta	Bacillariophyceae
Biofouling_RV	146537	Cyanobacteria	/
Brockmanniella brockmannii	149137	Ochrophyta	Bacillariophyceae
Centric Diatom	148899	Ochrophyta	Bacillariophyceae
Cerataulina pelagica	149619	Ochrophyta	Bacillariophyceae
Cerataulus granulata	1322477	Ochrophyta	Bacillariophyceae
Ceratium horridum/C. longipes	109506	Myzozoa	Dinophyceae
Chaetoceros	148985	Ochrophyta	Bacillariophyceae
Chaetoceros affinis	149241	Ochrophyta	Bacillariophyceae
Chaetoceros cf. debilis	148985	Ochrophyta	Bacillariophyceae
Chaetoceros curvisetus/C. pseudocurvisetus	148985	Ochrophyta	Bacillariophyceae
Chaetoceros danicus	149120	Ochrophyta	Bacillariophyceae
Chaetoceros socialis	149123	Ochrophyta	Bacillariophyceae
Ciliophora	11	Ciliophora	/
Cnidaria	1267	Cnidaria	/
Coccolithophyceae	592906	Haptophyta	Coccolithophyceae
Codonellopsis	204197	Ciliophora	Oligotrichea
Copepoda adult	1080	Arthropoda	Copepoda
Corethron	149109	Ochrophyta	Bacillariophyceae
Coscinodiscus concinnus	148992	Ochrophyta	Bacillariophyceae
Coscinodiscus granii	149271	Ochrophyta	Bacillariophyceae
Coscinodiscus wailesii	156632	Ochrophyta	Bacillariophyceae
Cosmarium	478557	Charophyta	Zygnematophyceae
Crustacea	1066	Arthropoda	/
Crustaceae:part	1066	Arthropoda	/
Dactyliosolen/Cerataulina/Guinardia	148971	Ochrophyta	Bacillariophyceae
Decapoda	1130	Arthropoda	Malacostraca
Detonula	149285	Ochrophyta	Bacillariophyceae
Dictyocha/Octactis	157257	Ochrophyta	Dictyochophyceae
Dinoflagellata	146203	Myzozoa	Dinophyceae
Dinoflagellate cyst	146203	Myzozoa	Dinophyceae
Dinophysis	109462	Myzozoa	Dinophyceae
Diploneis	149018	Ochrophyta	Bacillariophyceae
Dissodinium pseudolunula	110325	Myzozoa	Dinophyceae
Ditylum brightwellii	149023	Ochrophyta	Bacillariophyceae
Egg/Cyst	/	/	/
Epiphytic diatom	148899	Ochrophyta	Bacillariophyceae
Eucampia	149130	Ochrophyta	Bacillariophyceae
Euntintinnus	183543	Ciliophora	Oligotrichea
Faecal pellet	/	/	/
Favella	172431	Ciliophora	Oligotrichea
Foraminifera	1410	Foraminifera	/
Guinardia delicatula	149112	Ochrophyta	Bacillariophyceae
Guinardia flaccida	149132	Ochrophyta	Bacillariophyceae
Guinardia striata/Dactyliosolen phuketensis	149068	Ochrophyta	Bacillariophyceae
Gymnodiniales	109392	Myzozoa	Dinophyceae
Helicostomella	172434	Ciliophora	Oligotrichea
Helicotheca tamesis	157440	Ochrophyta	Bacillariophyceae
Hemidiscus	180366	Ochrophyta	Bacillariophyceae
Hobaniella longicruris	1322468	Ochrophyta	Bacillariophyceae
Holothuroidea ossicles	123083	Echinodermata	Holothuroidea
Laboea	101190	Ciliophora	Oligotrichea
Lauderia/Melosira/Detonula	148971	Ochrophyta	Bacillariophyceae
Leptocylindraceae	149037	Ochrophyta	Bacillariophyceae
Licmophora	149342	Ochrophyta	Bacillariophyceae
Lithodesmium undulatum	149322	Ochrophyta	Bacillariophyceae
Litonotus	178762	Ciliophora	Litostomatea
Long (chained) diatom	148899	Ochrophyta	Bacillariophyceae
Melosira	149042	Ochrophyta	Bacillariophyceae
Meuniera membranacea	149145	Ochrophyta	Bacillariophyceae
Mollusca	51	Mollusca	/
Mollusca incertae	51	Mollusca	/
Nassellaria	345893	Radiozoa	Polycystina
Nauplii	1066	Arthropoda	/
Nematoda	799	Nematoda	/
Neocalyptrella robusta	345491	Ochrophyta	Bacillariophyceae
Noctiluca scintillans	109921	Myzozoa	Dinophyceae
Noctilucales	109393	Myzozoa	Dinophyceae
Odontella aurita/Ralfsiella minima	149049	Ochrophyta	Bacillariophyceae
Odontella rhombus var. trigona	163292	Ochrophyta	Bacillariophyceae
Ophiuroidea/Echinoidea larvae	1806	Echinodermata
Ornithocercus	109464	Myzozoa	Dinophyceae
Paralia	149054	Ochrophyta	Bacillariophyceae
Pennate Diatom	148899	Ochrophyta	Bacillariophyceae
Pennate Diatom colony	148899	Ochrophyta	Bacillariophyceae
Peritrichia	163067	Ciliophora	Oligohymenophorea
Phytoplankton Colony	115057	Haptophyta	Prymnesiophyceae
Plagiogrammopsis vanheurckii	149057	Ochrophyta	Bacillariophyceae
Plagiogrammopsis/Bellerochea malleus	148971	Ochrophyta	Bacillariophyceae
Pollen	/	/	/
Polychaeta	883	Annelida	Polychaeta
Porifera spicule	558	Porifera
Proboscia	149167	Ochrophyta	Bacillariophyceae
Proboscia alata	149168	Ochrophyta	Bacillariophyceae
Proboscia indica	345513	Ochrophyta	Bacillariophyceae
Protoperidinium	109553	Myzozoa	Dinophyceae
Protoperidinium depressum	110217	Myzozoa	Dinophyceae
Protoperidinium pentagonum	110247	Myzozoa	Dinophyceae
Pseudo-nitzschia	149151	Ochrophyta	Bacillariophyceae
Radiozoa incertae	582421	Radiozoa	/
Ralfsiella smithii	1322472	Ochrophyta	Bacillariophyceae
Rhizosolenia	149069	Ochrophyta	Bacillariophyceae
Rhizosolenia setigera (f. pungens)/R. hebetata f. semispina	149069	Ochrophyta	Bacillariophyceae
Rotifera	14260	Rotifera	/
Skeletonema	149073	Ochrophyta	Bacillariophyceae
Stalked epiphytic diatom	148899	Ochrophyta	Bacillariophyceae
Stellarima stellaris/Podosira/Hyalodiscus	591190	Ochrophyta	Bacillariophyceae
Stentor	416015	Ciliophora	Heterotrichea
Stephanopyxis	149630	Ochrophyta	Bacillariophyceae
Strombidium	101195	Ciliophora	Oligotrichea
Suctoria	162681	Ciliophora	Phyllopharyngea
Synedra/Thalassionema	591199	Ochrophyta	Bacillariophyceae
Thalassiosira punctigera	148936	Ochrophyta	Bacillariophyceae
Thalassiosira/Porosira	148904	Ochrophyta	Bacillariophyceae
Tintinnid cyst	732976	Ciliophora	Oligotrichea
Tintinnina	732976	Ciliophora	Oligotrichea
Tintinnopsis	163780	Ciliophora	Oligotrichea
Triceratium favus	149170	Ochrophyta	Bacillariophyceae
Trieres mobiliensis/T. regia	836581	Ochrophyta	Bacillariophyceae
Trieres sinensis	148969	Ochrophyta	Bacillariophyceae
Tripos	494057	Myzozoa	Dinophyceae
Tripos furca	840627	Myzozoa	Dinophyceae
Tripos fusus	840626	Myzozoa	Dinophyceae
Tripos lineatus	837459	Myzozoa	Dinophyceae
Veliger larvae D-shaped	51	Mollusca	/
Xystonella	183574	Ciliophora	Oligotrichea
Zooplankton	/	/	/
Zygoceros	162969	Ochrophyta	Bacillariophyceae
			diatom	76
			dinofl	17
			ciliophora	16
			animalia	16
			phyto other (foram + charo + chloro + radiozoa + dictyocha+cyao+prymn)	9
				134
			other	4
